# Supplementary material for: Proteostasis signatures in human diseases
Source: PLoS Comput Biol. 2025 Jun 17;21(6):e1013155. doi: 10.1371/journal.pcbi.1013155 (PMC12173376; doi:10.1371/journal.pcbi.1013155)
Supplement: S1 Table — (XLSX) [file pcbi.1013155.s002.xlsx]

## Sheet: Sheet1
	Table S1. List of diseases and their corresponding disease groups.
	Disease Group	Disease Name
	autoimmune	Celiac Disease
	autoimmune	Crohns Disease
	autoimmune	Lupus
	autoimmune	Rheumatoid Arthritis
	autoimmune	Ulcerative Colitis
	cancer	Breast Cancer (HER2+)
	cancer	Breast Cancer (TN)
	cancer	Cervical Cancer
	cancer	Colorectal Cancer
	cancer	Endometrial Cancer
	cancer	Kidney Cancer
	cancer	Liver Cancer (HCC)
	cancer	Lung Cancer (NSCLC)
	cancer	Lung Cancer (SCLC)
	cancer	Melanoma
	cancer	Ovarian Cancer
	cancer	Pancreatic Cancer
	cardiovascular	Coronary Heart Disease
	cardiovascular	Dilated Cardiomyopathy
	cardiovascular	Hypertrophic Cardiomyopathy
	cardiovascular	Ischemic Cardiomyopathy
	endocrine	Type I Diabetes
	endocrine	Type II Diabetes
	neurodegenerative	Alzheimers Disease
	neurodegenerative	CJD
	neurodegenerative	Huntingtons Disease
	neurodegenerative	Parkinsons Disease
	neurodegenerative	Picks Disease
	reproductive	Endometriosis
	reproductive	PCOS
	respiratory	Asthma
	respiratory	COPD
