# Supplementary material for: Proteostasis signatures in human diseases
Source: PLoS Comput Biol. 2025 Jun 17;21(6):e1013155. doi: 10.1371/journal.pcbi.1013155 (PMC12173376; doi:10.1371/journal.pcbi.1013155)
Supplement: S2 Table — (XLSX) [file pcbi.1013155.s003.xlsx]

## Sheet: Sheet1
	Table S2. Patient vs control datasets used.
	Disease	Dataset	Platform	N.Control	N.Disease	N.Genes
	Celiac Disease	GSE159495	GPL24676	23	15	33927
	Celiac Disease	GSE164883	GPL10558	22	26	31426
	Celiac Disease	GSE131705	GPL16791	21	33	21763
	Celiac Disease	GSE72625	GPL10558	17	10	31426
	Celiac Disease	GSE134900	GPL20301	44	51	23636
	Crohn's Disease	GSE20881	GPL1708	6 (SI), 67 (Colon)	17 (SI), 82 (Colon)	18119
	Crohn's Disease	GSE83687	GPL16791	10 (SI), 47 (Colon)	29 (SI), 12 (Colon)	25588
	Crohn's Disease	GSE117993	GPL16791	52	90	24434
	Crohn's Disease	GSE95437	GPL11154	29	20	22955
	Crohn's Disease	GSE75214	GPL6244	11 (SI), 11 (Colon)	67 (SI), 8 (Colon)	17266
	Crohn's Disease	GSE10616	GPL5760	16	18	17351
	Crohn's Disease	GSE66207	GPL16791	13	20	25267
	Crohn's Disease	GSE59071	GPL6244	11	8	17266
	Ulcerative Colitis	GSE83687	GPL16791	47	27	25588
	Ulcerative Colitis	GSE117993	GPL16791	52	43	24434
	Ulcerative Colitis	GSE57945	GPL11154	42	62	25547
	Ulcerative Colitis	GSE137344	GPL21697	37	44	26707
	Ulcerative Colitis	GSE95437	GPL11154	29	25	22955
	Ulcerative Colitis	GSE75214	GPL6244	11	97	17266
	Ulcerative Colitis	GSE10616	GPL5760	16	10	17351
	Ulcerative Colitis	GSE47908	GPL570	15	39	18568
	Ulcerative Colitis	GSE10191	GPL5760	15	8	17351
	Ulcerative Colitis	GSE22619	GPL570	10	10	18568
	Rheumatoid Arthritis	GSE89408	GPL11154	28	95	26372
	Lupus	E-MTAB-2713	A-AFFY-168	68	58	20141
	Lupus	GSE118254	GPL16791	37	46	25182
	Lupus	GSE10325	GPL96	18 (B), 9 (T)	27 (B), 13 (T)	12184
	Lupus	GSE51997	GPL570	8	6	16678
	Lupus	GSE136731	GPL20301	19	17	22643
	Lupus	GSE92387	GPL11154	12	12	22937
	Lupus	GSE156751	GPL17077	8	8	19790
	Coronary Heart Disease	GSE64554	GPL6947	10	13	18049
	Coronary Heart Disease	GSE974	GPL96	16	10	12184
	Coronary Heart Disease	GSE974	GPL96	8	5	12184
	Dilated cardiomyopathy	GSE17800	GPL570	8	40	18568
	Dilated cardiomyopathy	GSE55296	GPL16288	10	12	20122
	Dilated cardiomyopathy	GSE21610	GPL570	8	20	18568
	Dilated cardiomyopathy	GSE141910	GPL16791	166	166	25560
	Ischemic cardiomyopathy	GSE57338	GPL11532	136	95	17884
	Ischemic cardiomyopathy	GSE5406	GPL96	16	108	12272
	Ischemic cardiomyopathy	GSE48166	GPL9442	16	16	22935
	Ischemic cardiomyopathy	GSE16499	GPL5175	15	15	20981
	Ischemic cardiomyopathy	GSE116250	GPL16791	14	13	23831
	Ischemic cardiomyopathy	GSE1145	GPL570, GPL8300	11	31	18568
	Ischemic cardiomyopathy	GSE55296	GPL16288	10	13	20122
	Ischemic cardiomyopathy	GSE21610	GPL570	8	9	18568
	Hypertrophic Cardiomyopathy	GSE141910	GPL16791	166	28	25560
	Hypertrophic Cardiomyopathy	GSE1145	GPL570, GPL8300	11	5	18568
	Pick's Disease	E-MEXP-2280	A-AFFY-44	5	12	20389
	CJD	GSE124571	GPL14951	10	11	17359
	Huntington's Disease	GSE64810	GPL11154	49	20	24724
	Huntington's Disease	GSE152058	GPL24676	7 (Caudate Nucleus), 7 (Caudate Putamen)	8 (Caudate Nucleus), 6 (Caudate Putamen)	32327
	Huntington's Disease	GSE79666	GPL11154	7	7	24126
	Parkinson's Disease	GSE114517	GPL18573	12	17	31020
	Parkinson's Disease	GSE8397	GPL96/97	15	24	12184
	Parkinson's Disease	GSE20292	GPL96	18	11	12184
	Parkinson's Disease	GSE20163	GPL96	9	8	12184
	Parkinson's Disease	GSE7621	GPL570	9	16	18568
	Parkinson's Disease	GSE49036	GSE49036	8	15	18568
	Parkinson's Disease	GSE42966	GPL4133	6	9	17462
	Alzheimer's Disease	GSE84422	GPL96/97/570	11	18	12250
	Alzheimer's Disease	GSE48350	GPL570	43 (Hippo), 39 (EC)	19 (Hippo), 15 (EC)	18568
	Alzheimer's Disease	GSE5281	GPL570	13 (Hippo), 13 (EC)	10 (Hippo), 10 (EC)	18568
	Alzheimer's Disease	GSE36980	GPL6244	10	7	17266
	Alzheimer's Disease	GSE4757	GPL570	10	10	18568
	ALS	GSE76220	GPL9115	8	13	21941
	ALS	GSE122649	GPL18573	12	26	24841
	ALS	GSE124439	GPL16791	8	80	25738
	ALS	GSE67196	GPL11154	9	10	23533
	ALS	GSE18920	GPL5188	10	12	14651
	Endometriosis	GSE134056	GPL18573	22	16	23852
	Endometriosis	GSE120103	GPL6480	9	9	19595
	Endometriosis	GSE6364	GPL570	16	21	18568
	Endometriosis	GSE25628	GPL571	6	7	12184
	Endometriosis	GSE7305	GPL570	10	10	18568
	Endometriosis	GSE141549	GPL10558, GPL13376	42	105	18893
	Endometriosis	GSE51981	GPL570	34	77	18568
	PCOS	GSE84958	GPL16791	23	15	23298
	PCOS	GSE48301	GPL6244	15	14	17266
	PCOS	GSE5090	GPL96	8	9	12184
	COPD	GSE108134	GPL570	176	131	18568
	COPD	GSE22047	PL570, GPL6804	113	36	18568
	COPD	GSE64614	GPL570	184	37	17613
	COPD	E-MTAB-5278	A-AFFY-44	59	55	16678
	COPD	GSE30063	GPL570	73	36	18568
	COPD	GSE57148	GPL11154	91	98	25393
	COPD	GSE151052	GPL17556	40	77	17510
	Asthma	GSE152004	GPL11154	247	430	33336
	Asthma	GSE41861	GPL570	30	5	18568
	Asthma	GSE4302	GPL570	28	42	18568
	Asthma	GSE130499	GPL4133	38	44	17462
	Asthma	GSE118761	GPL11154	15	8	30154
	Type I diabetes	GSE162689	GPL24014	24 (Exo), 8 (I)	20 (Exo), 7 (I)	23351
	Type I diabetes	GSE181674	GPL21290	8	7	28159
	Type I diabetes	E-MEXP-1140	A-AFFY-44	6	7	13747
	Type II diabetes	E-CBIL-20	A-AFFY-34	7	5	11392
	Pancreatic Cancer (PDAC)	GSE119794	GPL11154	20	20
	Pancreatic Cancer (PDAC)	GSE62452	PL6244	69	61	17266
	Pancreatic Cancer (PDAC)	GSE28735	GPL6244	45	45	17266
	Pancreatic Cancer (PDAC)	GSE15471	GPL570	39	39	18568
	Pancreatic Cancer (PDAC)	GSE91035	GPL22763	8	25	16790
	Pancreatic Cancer (PDAC)	GSE164665	GPL18573	19	19	27913
	Pancreatic Cancer (PDAC)	GSE62165	GPL13667	13	118	16640
	Pancreatic Cancer (PDAC)	GSE60646	GPL5175	10	10	14173
	Pancreatic Cancer (PDAC)	GSE143754	GPL17586	9	11	22154
	Pancreatic Cancer (PDAC)	GSE55643	GPL6480	8	45	18374
	Pancreatic Cancer (PDAC)	GSE71989	GPL570	8	14	16678
	Pancreatic Cancer (PDAC)	GSE56560	GPL5175	7	28	14173
	Pancreatic Cancer (PDAC)	GSE32676	GPL5175	7	25	18568
	Pancreatic Cancer (PDAC)	GSE41368	GPL6244	6	6
	Pancreatic Cancer (PDAC)	GSE151580	GPL20795	6	27	31673
	Pancreatic Cancer (PDAC)	GSE141873	GPL16686	6	7	12100
	Cervical Cancer	GSE75132	GPL570	21	19	18568
	Cervical Cancer	GSE29570	GPL6244	17	45	17266
	Cervical Cancer	GSE52903	GPL6244	17	55	17266
	Cervical Cancer	GSE27678	GPL571	15	28	11696
	Cervical Cancer	GSE7803	GPL96	10	24	12184
	Cervical Cancer	GSE166466	GPL23126	7	7	33886
	Ovarian Cancer	GSE29156	GPL5188	15	7	14651
	Ovarian Cancer	GSE10971	GPL570	24	7	18568
	Ovarian Cancer	GSE38666	GPL570	20	25	16678
	Ovarian Cancer	GSE51088	GPL7264	15	148	16322
	Ovarian Cancer	GSE40595	GPL570	14	63	18568
	Ovarian Cancer	GSE143897	GPL16791	12	78	33644
	Ovarian Cancer	GSE14407	GPL570	12	12	18568
	Ovarian Cancer	GSE82191	GPL3921	10	517	12250
	Ovarian Cancer	GSE69428	GPL570	10	9	18568
	Ovarian Cancer	GSE12470	GPL887	10	43	15492
	Ovarian Cancer	GSE18520	GPL570	10	53	18568
	Melanoma	GSE15605	GPL570	16	16	18568
	Melanoma	GSE238207	GPL570	10	6	17661
	Melanoma	GSE3189	GPL96	7	45	22756
	Melanoma	GSE100050	GPL570	6	6	18568
	Melanoma	GSE114445	GPL570	6	16	16678
	Endometrial Cancer	GSE63678	GPL571	5	7	12184
	Endometrial Cancer	GSE56087	GPL11154	9	9	23373
	Colorectal Cancer	GSE87211	GPL13497	160	203	19835
	Colorectal Cancer	GSE44076	GPL13667	98	98	16640
	Colorectal Cancer	GSE90627	GPL17077	32	32	20408
	Colorectal Cancer	GSE68468	GPL96	54	187	12250
	Colorectal Cancer	GSE20842	GPL4133	65	65	17969
	Colorectal Cancer	GSE31279	GPL6104	44	54	17539
	Colorectal Cancer	GSE115313	GPL16686	19	19	12100
	Colorectal Cancer	GSE89076	GPL16699	12	11	20404
	Colorectal Cancer	GSE37364	GPL570	38	14	16678
	Colorectal Cancer	GSE103512	GPL13158	7	7	20741
	Colorectal Cancer	GSE71187	GPL6480	14	22	18374
	Colorectal Cancer	GSE8671	GPL570	32	32	18568
	Kidney Cancer (ccCarcinoma)	GDC-TCGA-KIRC	IlluminaHiSeq	72	532	19938
	Kidney Cancer (ccCarcinoma)	GSE53757	GPL570	72	72	18568
	Kidney Cancer (ccCarcinoma)	GSE76207	GPL16791	32	32	28334
	Kidney Cancer (ccCarcinoma)	GSE15641	GPL96	23	32	12184
	Kidney Cancer (ccCarcinoma)	GSE68417	GPL6244	14	29	17266
	Kidney Cancer (ccCarcinoma)	GSE17818	GPL9101	13	102	16658
	Kidney Cancer (ccCarcinoma)	GSE14762	GPL4866	12	10	12250
	Kidney Cancer (ccCarcinoma)	GSE82122	GPL16791	12	12	28296
	Kidney Cancer (ccCarcinoma)	GSE7023	GPL4866	12	35	16658
	Kidney Cancer (ccCarcinoma)	GSE14994	GPL3720, GPL3921	11	59	12250
	Kidney Cancer (ccCarcinoma)	GSE126964	GPL20795	11	55	36289
	Kidney Cancer (ccCarcinoma)	GSE47032	GPL5175, GPL5188	10	10	14173
	Liver Cancer (HCC)	GSE25097	GPL10687	249	268	18076
	Liver Cancer (HCC)	GSE14520	GPL571, GPL3921	220	225	12184
	Liver Cancer (HCC)	GSE36376	GPL10558	193	240	22157
	Liver Cancer (HCC)	GSE76297	GPL17586	58	61	22081
	Liver Cancer (HCC)	GSE102079	GPL570	105	152	18568
	Liver Cancer (HCC)	GSE64041	GPL6244	5	60	17266
	Liver Cancer (HCC)	GSE76427	GPL10558	52	115	22156
	Liver Cancer (HCC)	GDC-TCGA-LIHC	IlluminaHiSeq	50	373	19938
	Breast Cancer (Triple Negative)	GSE58135	GPL11154	5	42	26294
	Breast Cancer (Triple Negative)	GSE15852	GPL96	43	5	12184
	Breast Cancer (Triple Negative)	GSE61723	GPL16686	17	33	12100
	Breast Cancer (Triple Negative)	E-TABM-276	A-AFFY-44	20	10	16678
	Breast Cancer (Triple Negative)	GSE76250	GPL17586	33	136	22509
	Breast Cancer (HER2+)	GSE15852	GPL96	43	7	12184
	Breast Cancer (HER2+)	GSE162228	GPL570	37	20	16678
	Breast Cancer (HER2+)	GSE86374	GPL6244	35	18	17266
	Breast Cancer (HER2+)	GSE29431	GPL570	12	41	16678
	Lung Cancer (NSCLC)	GSE151101	GPL11532	113	124	17413
	Lung Cancer (NSCLC)	GSE19188	GPL570	65	91	18568
	Lung Cancer (NSCLC)	GSE151102	GPL11532	59	64	17413
	Lung Cancer (NSCLC)	GSE44077	GPL6244	66	64	17266
	Lung Cancer (NSCLC)	GSE74706	GPL13497	18	18	19115
	Lung Cancer (SCLC)	GSE40275	GPL9793	43	21	17409
	Lung Cancer (SCLC)	GSE30219	GPL570	14	21	18568
